# Supplementary material for: Biased estimates of clonal evolution and subclonal heterogeneity can arise from PCR duplicates in deep sequencing experiments
Source: Genome Biol. 2014 Aug 7;15(7):420. doi: 10.1186/s13059-014-0420-4 (PMC4165357; doi:10.1186/s13059-014-0420-4)
Supplement: Additional file 1: — Table listing sequencing statistics. [file 13059_2014_420_MOESM1_ESM.xlsx]

## Sheet: Table S1
Sample	Sample Type	Number Paired-end Reads	Number matched to target	%matched	Number Unique Reads	Number Duplicates	Duplicate Rate	DNA input	SMT length	Average Unique Coverage	dbGaP_SampleID	dbGaP_SampleID	dbGaP_LibraryName
Germ01	germline	1469815	1410253	0.959477	1271917	138336	0.098093	500	8	1038.3	SU46548	SA32206	SA32206_TargSeq
Germ02	germline	1258203	1218115	0.968139	1104344	113771	0.0933992	500	8	901.505	SU11241	SA46881	SA46881_TargSeq
Germ03	germline	1572028	1520294	0.967091	1315396	204898	0.134775	500	8	1073.79	SU22161	SA85128	SA85128_TargSeq
Germ04	germline	950251	926245	0.974737	879112	47133	0.0508861	500	8	717.642	SU35420	SA22761	SA22761_TargSeq
Germ05	germline	1110397	1082783	0.975131	1004040	78743	0.0727228	500	12	819.624	SU11596	SA10906	SA10906_TargSeq
Germ06	germline	1146871	1109944	0.967802	1006832	103112	0.0928984	500	12	821.904	SU13717	SA62888	SA62888_TargSeq
Germ07	germline	1076799	1010414	0.93835	911211	99203	0.0981805	500	12	743.846	SU17355	SA26297	SA26297_TargSeq
Germ08	germline	1244868	1215296	0.976245	1120802	94494	0.0777539	500	12	914.94	SU46082	SA28710	SA28710_TargSeq
Germ09	germline	1173250	1148988	0.979321	1084665	64323	0.0559823	500	12	885.441	SU98116	SA09730	SA09730_TargSeq
Germ10	germline	837378	782849	0.934881	291997	490852	0.627007	500	12	238.365	SU89733	SA39823	SA39823_TargSeq
Germ11	germline	1134997	1109867	0.977859	1017884	91983	0.0828775	500	12	830.926	SU80288	SA63537	SA63537_TargSeq
Germ12	germline	901325	880127	0.976481	693556	186571	0.211982	500	12	566.168	SU44650	SA86047	SA86047_TargSeq
Germ13	germline	1373841	1339360	0.974902	1235250	104110	0.0777312	500	12	1008.37	SU77505	SA84221	SA84221_TargSeq
Germ14	germline	1057056	953154	0.901706	713092	240062	0.251861	500	12	582.116	SU32200	SA72634	SA72634_TargSeq
Germ15	germline	1317084	1284607	0.975342	1128197	156410	0.121757	500	12	920.977	SU96140	SA41639	SA41639_TargSeq
Germ16	germline	1294910	1264774	0.976727	1130848	133926	0.105889	500	12	923.141	SU20867	SA34262	SA34262_TargSeq
Germ17	germline	2348082	2299995	0.979521	1939091	360904	0.156915	500	12	1582.93	SU92441	SA78875	SA78875_TargSeq
Germ18	germline	1353386	1297570	0.958758	1208365	89205	0.0687477	500	12	986.42	SU60368	SA93683	SA93683_TargSeq
Tumor04_1_125	tumor	1180331	1134183	0.960902	839299	294884	0.259997	125	12	685.142	SU35420	SA96985	SA96985_125_TargSeq
Tumor04_1_250	tumor	1890982	1834807	0.970293	1540078	294729	0.160632	250	12	1257.21	SU35420	SA96985	SA96985_250_TargSeq
Tumor04_1_500	tumor	2113402	2037120	0.963906	1846907	190213	0.0933735	500	12	1507.68	SU35420	SA96985	SA96985_500_TargSeq
Tumor04_2_125	tumor	1927105	1867657	0.969152	1649393	218264	0.116865	125	12	1346.44	SU35420	SA01958	SA01958_125_TargSeq
Tumor04_2_250	tumor	2200889	2141780	0.973143	1959122	182658	0.0852833	250	12	1599.28	SU35420	SA01958	SA01958_250_TargSeq
Tumor04_2_500	tumor	2478368	2363663	0.953718	2292213	71450	0.0302285	500	12	1871.19	SU35420	SA01958	SA01958_500_TargSeq
